# Supplementary material for: Biocompatible Hydrogel for Intra-Articular Implantation Comprising Cationic and Anionic Polymers of Natural Origin: In Vivo Evaluation in a Rabbit Model
Source: Polymers (Basel). 2021 Dec 16;13(24):4426. doi: 10.3390/polym13244426 (PMC8707494; doi:10.3390/polym13244426)
Supplement: Supplementary file 1 [file polymers-13-04426-s001.zip]

Archive with 1 entries (1 files):
- polymers-1471359-supplementary.pdf
